# Supplementary material for: Pediatric Oncologists’ Experiences Returning and Incorporating Genomic Sequencing Results into Cancer Care
Source: J Pers Med. 2021 Jun 18;11(6):570. doi: 10.3390/jpm11060570 (PMC8235493; doi:10.3390/jpm11060570)
Supplement: Supplementary file 1 [file jpm-11-00570-s001.zip]

Archive with 1 entries (1 files):
- jpm-1241754-supplementary.pdf
